# Supplementary material for: Differences in Vegetative, Productive, and Physiological Behaviors in Actinidia chinensis Plants, cv. Gold 3, as A Function of Cane Type
Source: Plants (Basel). 2025 Jul 16;14(14):2199. doi: 10.3390/plants14142199 (PMC12299610; doi:10.3390/plants14142199)
Supplement: Supplementary file 1 [file plants-14-02199-s001.zip]

Archive with 1 entries (1 files):
- plants-3717097-supplementary.pdf
